# Supplementary material for: Extracts from the Edible Mushroom Sparassis crispa: Nematicidal, Antimicrobial, and Antiviral Properties Supporting Its Functional Food Potential
Source: Foods. 2026 May 1;15(9):1559. doi: 10.3390/foods15091559 (PMC13163984; doi:10.3390/foods15091559)
Supplement: Supplementary file 1 [file foods-15-01559-s001.zip]

Archive with 1 entries (1 files):
- foods-4251740-supplementary.pdf
